# Supplementary material for: Low-Cost Self-Calibration Data Glove Based on Space-Division Multiplexed Flexible Optical Fiber Sensor
Source: Polymers (Basel). 2022 Sep 20;14(19):3935. doi: 10.3390/polym14193935 (PMC9572434; doi:10.3390/polym14193935)
Supplement: Supplementary file 1 [file polymers-14-03935-s001.zip]

Archive with 5 entries (3 files):
- polymers-1863653-supplementary-r1/
- polymers-1863653-supplementary-r1/Supplementary material/
- polymers-1863653-supplementary-r1/Supplementary material/Supplementary File.pdf
- polymers-1863653-supplementary-r1/Supplementary material/Video R1.mp4
- polymers-1863653-supplementary-r1/Supplementary material/Video S1.mp4
